# Supplementary material for: Markers of kidney function, genetic variation related to cognitive function, and cognitive performance in the UK Biobank
Source: BMC Nephrol. 2022 Apr 27;23:159. doi: 10.1186/s12882-022-02750-6 (PMC9047316; doi:10.1186/s12882-022-02750-6)
Supplement: Supplementary file 2 — Additional file 2: Supplementary Data 1. Cohort descriptive statistics: The total number of participants (% female) and mean, minimum and maximum age per cohort are indicated. The cohort N presented here is the number of individuals that contributed to the meta-analysis. [file 12882_2022_2750_MOESM2_ESM.xlsx]

## Sheet: Sheet1
Supplementary Data 1. Cohort descriptive statistics: The total number of participants (% female) and mean, minimum and maximum age per cohort are indicated. The cohort N presented here is the number of individuals that contributed to the meta-analysis.
Cohort	N	% females	min age	max age	mean age
Three-City Dijon Study (3C-Dijon Study)	3652	61.8291	65.16	95.02	74.21
Age and Cognitive Performance Research Cohort (ACPRC)	1465	71.1945	43	86	64.67
AgeCoDe Study	538	67.1	79	95	83.55
The Airwave Health Monitoring Study (Airwave)	9072	35.939	19	69.9	41.3
Alzheimer’s Disease Neuroimaging Initiative (ADNI)	242	47.5207	62	90	75.44
The Austrian Stroke Prevention Study (ASPS)	748	57.0856	46	84	64.87
The Austrian Stroke Prevention Study Family Study (ASPS-Fam)	311	61.0932	38	84	63.93
Athens Study of Psychosis Proneness and Incidence of Schizophrenia (ASPIS)	897	0	18	25	20.74
The Berlin Aging Study II (BASE-II)	1279	53.5606	59.1	71.3	65.3
Brisbane Adolescent Twins Study (BATS)	2253	53.3067	16	22.3	16.4
The Betula Study (BETULA)	359	53.2033	25	80	62.28
Center for Addiction and Mental Health (CAMH)	80	52.5	18	86	48.64
CROATIA-Korčula	1790	65.3367	18	90	54.9
Duke Cognition Cohort (DCC)	1221	54.2998	18	91	28.28
Duke Neurogenetics Study (DNS)	419	52.7446	18	22	19.75
English Longitudinal Study of Aging (ELSA)	6909	54.0165	31	99	62.46
The Zoetermeer Study (EPOZ)	378	55.8201	60.44	90.16	70.29
Erasmus Rucphen Family Study (ERF)	2566	56.3523	16.65	86.5	48.04
Finnish Twin Cohort	1133	53.8394	21	30	23.49
DUBLIN (Galway and Dublin, Ireland)	92	44.5652	18	60	36.25
Generation Scotland (GS)	18830	59.2	18	94	47.1
Genotype-Phenotype Associations in Alzheimer’s Disease (GENADA)	782	64.3223	48	94	73.39
HARMONY twin sample	448	49.5536	65.19	95.66	77.84
Hunter Community Study (HCS)	1926	49.9481	55	86	66
Helsinki Birth Cohort Study (HBCS)	304	0	65	75	67.66
Health and Retirement Study (HRS)	7396	58.5452	31	98	67.89
Institute for Behavioral Genetics (IBG)	299	21.4047	12	19	15.92
Late Onset Alzheimer’s Disease Family Study (LOAD)	1029	63.1681	53	95	75.14
Lothian Birth Cohorts 1921 (LBC1921)	459	59.9129	78	81	79
Lothian Birth Cohorts 1936 (LBC1936)	934	49.6788	68	71	69.5
Learning on Genetics of Schizophrenia Spectrum (LOGOS)	734	0	18	35	22.24
LIFE-Adult	2224	48.7784	20.2	82.3	65.7
Long Life Family Study (LLFS)	4081	54.3984	24	90	68.14
Minnesota Center for Twin and Family Research (MCTFR)	5446	56.9041	17	65	32.52
MUNICH (Munich, Germany)	1095	72.4201	19	79	47.92
NIMH Genes, Cognition and Psychosis Program (GCAP)	962	54.7817	18	61	33.01
Norwegian Cognitive NeuroGenetics Cohort (NCNG)	625	67.84	18	77	48.07
The Older Australian Twins Study (OATS)	437	62.8959	65	89	70.5
Orkney Complex Disease Study (ORCADES)	1554	62.677	18.11	87.56	54.32
Philadelphia Neurodevelopmental Cohort (PNC)	4470	49.8658	8	21	13.83
PROspective Study of Pravastatin in the Elderly at Risk (PROSPER)-Ireland	1538	44.2424	69.4	83.3	75.3
PROSPER Study – the Netherlands.	739	36.8366	70.2	83.1	74.9
PROSPER Study – Scotland.	1803	40.2518	70.2	83.4	75.2
The Religious Orders Study/Memory and Aging Project (ROSMAP)	1390	69.78	55.42	102.15	77.74
Rotterdam Study-I (RSI)	1779	58.1225	65.08	94.97	74.1
Rotterdam Study-II (RSII)	1260	54.8413	57.99	97.92	66.9
Rotterdam Study-III (RSIII)	2579	57.3478	45.46	89.37	56.62
The Swedish Adoption/Twin Study of Aging (SATSA) and the “Sex differences in health and aging” (GENDER) study	703	54.4808	50.67	93.55	70.84
Sydney Memory and Ageing Study (Sydney MAS)	727	57.0839	70.3	90.8	78.4
The Cardiovascular Risk in Young Finns Study (YFS)	1725	54.7826	34	49	41.9
Thematic Organized Psychosis Research Study (TOP)	633	46.7615	15	55	32.37
UCLA Consortium for Neuropsychiatric Phenomics (UCLA)	628	50.6369	21	50	31.1
Understanding Society: the UK Household Longitudinal Study	7999	56.1284	16	97	52.3
Vietnam Era Twin Study of Aging (VETSA)	862	0	51.08	66.92	56.77
Zucker Hillside Hospital (ZHH)	176	52.1505	8	78	34.44
Total N	113980
