# Supplementary material for: Markers of kidney function, genetic variation related to cognitive function, and cognitive performance in the UK Biobank
Source: BMC Nephrol. 2022 Apr 27;23:159. doi: 10.1186/s12882-022-02750-6 (PMC9047316; doi:10.1186/s12882-022-02750-6)
Supplement: Supplementary file 3 — Additional file 3: Supplementary Data 2. Single nucleotide polymorphisms used for constructing general cognitive function polygenic score with their corresponding summary statistics and imputation quality score. [file 12882_2022_2750_MOESM3_ESM.xlsx]

## Sheet: Sheet1
Supplementary Data 2. Single nucleotide polymorphisms used for constructing general cognitive function polygenic score with their corresponding summary statistics and imputation quality score.
rsID	Chromosome	Position	Effect allele	Other allele	Z-score general cognitive function	P-value general cognitive function	Imputation quality score (MACH R2)
rs10054391	5	72579633	t	c	4.456	8.334e-06	0.969674
rs10414043	19	45415713	a	g	-4.667	3.051e-06	0.992491
rs10810118	9	14224626	t	c	-4.427	9.565e-06	0.965523
rs10981632	9	115867814	t	c	4.442	8.901e-06	0.961809
rs111283315	4	37633673	c	g	-4.605	4.132e-06	0.963165
rs11150623	16	28881001	t	g	-5.419	5.979e-08	1.01032
rs114030538	1	72588658	t	c	5.147	2.65e-07	0.983967
rs114754319	3	53109979	t	g	4.901	9.559e-07	0.944983
rs11595246	10	3998765	a	g	-4.844	1.276e-06	0.965587
rs115971696	4	22122851	a	g	5.094	3.511e-07	0.983062
rs11621547	14	57433488	t	g	-4.727	2.275e-06	1.01549
rs11645609	16	15528784	t	c	4.62	3.841e-06	0.97414
rs11655627	17	36693679	t	g	-4.556	5.213e-06	0.978323
rs11662073	18	34134899	a	g	4.593	4.378e-06	0.893683
rs117009863	7	76510435	a	g	4.525	6.037e-06	0.987632
rs11709100	3	127162040	a	t	-5.066	4.067e-07	0.991176
rs117870454	8	135005801	a	g	4.625	3.752e-06	0.938044
rs11810109	1	44186812	a	t	-4.486	7.242e-06	1.00444
rs12067085	1	83167656	a	g	-4.645	3.4e-06	0.995353
rs12099740	12	67336839	t	c	4.719	2.369e-06	0.998823
rs12406969	1	52504176	t	g	4.596	4.31e-06	0.994956
rs12495935	3	107399162	a	g	-4.569	4.893e-06	0.999469
rs1251557	1	76449547	a	g	4.633	3.599e-06	1.00113
rs12644338	4	12071435	c	g	-4.614	3.946e-06	0.994402
rs12906586	15	59797481	t	c	-4.776	1.792e-06	1.00011
rs1292067	17	57930646	t	g	-4.445	8.787e-06	1.00113
rs13010436	2	100795995	a	g	-4.698	2.624e-06	0.992253
rs13197257	6	128333682	t	g	4.78	1.754e-06	0.985122
rs13262595	8	143316970	a	g	-4.901	9.55e-07	1.01315
rs13278950	8	68975080	t	g	-4.54	5.637e-06	0.945259
rs13426374	2	166371595	t	c	-4.786	1.704e-06	1.00049
rs1358733	1	101708847	a	t	-4.577	4.709e-06	1.00838
rs144461885	2	212920101	a	g	4.606	4.105e-06	0.917851
rs145040214	3	114469731	t	c	4.605	4.122e-06	0.960131
rs145220587	16	61834796	a	g	5.198	2.015e-07	0.992864
rs146470008	6	81532315	a	c	4.421	9.816e-06	0.986728
rs146673037	3	1598777	a	g	4.748	2.053e-06	0.949592
rs148326121	3	71600423	a	g	4.492	7.072e-06	0.933637
rs148557380	2	79919849	t	c	-4.44	9.011e-06	0.9326
rs148669691	4	161030663	a	g	4.45	8.577e-06	0.920469
rs150022358	18	34240671	t	g	4.538	5.685e-06	0.975789
rs1502722	4	160499029	t	c	-5.002	5.686e-07	1.00543
rs1607971	18	4201253	a	g	4.927	8.347e-07	0.999434
rs16972843	16	23718262	t	c	-4.54	5.638e-06	0.995892
rs1699463	9	23853357	t	c	-4.725	2.306e-06	1.00069
rs17689089	1	77740106	t	c	4.715	2.422e-06	1.00138
rs181153290	6	85555747	t	c	-4.637	3.542e-06	0.923357
rs182353546	6	18367466	a	g	-4.454	8.434e-06	0.957706
rs188566639	1	235991058	a	g	4.638	3.513e-06	0.931409
rs189295920	8	130913972	a	g	-4.806	1.537e-06	0.965124
rs1983675	6	92031297	t	g	-4.577	4.723e-06	1.00217
rs2115520	5	36532804	a	g	-4.616	3.911e-06	1.00981
rs2215119	7	10882509	a	g	4.93	8.233e-07	1.00158
rs2388334	6	98591622	a	g	-5.916	3.298e-09	1.00497
rs2426132	20	47723127	c	g	4.559	5.132e-06	1.00057
rs2652446	2	155654757	t	c	4.83	1.367e-06	0.995666
rs2710323	3	52815905	t	c	-5.023	5.076e-07	1.00079
rs28415290	8	145680818	t	c	4.458	8.255e-06	0.908572
rs28681029	2	127611806	c	g	4.886	1.03e-06	0.960381
rs289709	16	57102113	a	g	-4.848	1.244e-06	0.999707
rs302841	17	56746477	c	g	5.311	1.092e-07	0.997349
rs34027394	10	101983816	a	g	5.12	3.048e-07	1.02142
rs34386538	12	14526903	a	c	4.494	7.002e-06	0.976961
rs34637264	4	69309716	a	g	4.575	4.759e-06	0.975968
rs34944506	16	85212837	a	g	4.461	8.166e-06	0.975734
rs405654	5	115881123	a	g	-4.449	8.633e-06	0.95316
rs4145201	6	16899443	a	g	-4.617	3.9e-06	0.908129
rs4710962	6	21031435	t	c	-6.178	6.485e-10	0.979177
rs4716383	6	170102267	a	g	5.24	1.608e-07	1.03923
rs556180	6	7016169	a	g	4.571	4.856e-06	0.991517
rs60157843	8	141252782	a	g	-4.672	2.978e-06	1.03261
rs60680162	14	30158473	a	g	5.36	8.325e-08	0.996183
rs6086683	20	8873000	t	c	5.384	7.277e-08	1.01254
rs61973025	14	34249813	a	c	4.682	2.841e-06	0.969864
rs62048270	16	61626268	t	c	4.7	2.605e-06	1.00193
rs62062271	17	44091988	t	c	5.783	7.354e-09	1.00095
rs62156981	2	88431717	a	g	-4.686	2.791e-06	0.93394
rs62422088	6	97922805	a	g	-5.248	1.539e-07	1.00068
rs62439690	7	21417556	a	g	-4.465	7.996e-06	0.980636
rs6712295	2	213275113	a	g	4.567	4.937e-06	0.994758
rs6744796	2	212828793	a	g	-4.63	3.651e-06	1.00474
rs6832950	4	119926826	a	t	-4.557	5.192e-06	0.977268
rs71324996	3	49834767	a	c	4.931	8.183e-07	1.01153
rs7174089	15	83514473	t	c	4.439	9.055e-06	1.00943
rs7215330	17	28603685	t	c	-4.493	7.022e-06	1.00459
rs7217566	17	18245691	t	c	4.597	4.286e-06	1.00553
rs7241716	18	42712736	t	c	5.424	5.823e-08	1.00064
rs7248926	19	40293424	t	c	4.421	9.807e-06	1.00253
rs72681088	8	85857779	a	g	-4.652	3.292e-06	0.959113
rs72799614	5	113598972	a	g	4.458	8.256e-06	1.00291
rs72828550	6	19119140	a	g	4.734	2.204e-06	0.993765
rs73081749	2	212188980	a	g	4.582	4.6e-06	1.01853
rs73201924	7	115012091	a	g	-4.726	2.289e-06	0.961264
rs73273764	17	75839	a	g	-4.709	2.486e-06	0.976685
rs75622937	20	40609849	a	g	-4.552	5.311e-06	1.02958
rs7683416	4	106152984	t	c	5.238	1.625e-07	1.0078
rs77389536	10	104168125	t	c	4.722	2.338e-06	1.00215
rs77905378	1	173620013	t	g	-5.212	1.872e-07	1.01986
rs7812063	7	98852573	t	c	-4.485	7.298e-06	0.997689
rs7835836	8	70976179	c	g	-4.51	6.472e-06	0.982421
rs7873907	9	92225483	t	c	4.963	6.939e-07	0.981522
rs79245415	6	98323549	c	g	-4.747	2.067e-06	1.00198
rs79303799	1	235257871	a	c	4.615	3.935e-06	0.834352
rs7962905	12	15568509	a	g	4.549	5.38e-06	0.926812
rs8028684	15	102270575	a	c	-4.668	3.041e-06	0.965328
rs882436	20	34195271	a	c	-5.057	4.27e-07	1.003
rs980319	20	14776940	a	g	-5.601	2.127e-08	1.00303
rs9977143	21	23646571	t	c	4.551	5.346e-06	0.992829
